# Supplementary material for: Social Capital and COVID-19 Deaths: An Ecological Analysis in Japan
Source: Int J Environ Res Public Health. 2021 Oct 19;18(20):10982. doi: 10.3390/ijerph182010982 (PMC8536097; doi:10.3390/ijerph182010982)
Supplement: Supplementary file 1 [file ijerph-18-10982-s001.zip]

Archive with 1 entries (1 files):
- ijerph-1400067-supplementary.pdf
